# Supplementary material for: Multi-omic single cell analysis resolves novel stromal cell populations in healthy and diseased human tendon
Source: Sci Rep. 2020 Sep 3;10:13939. doi: 10.1038/s41598-020-70786-5 (PMC7471282; doi:10.1038/s41598-020-70786-5)
Supplement: Supplementary file 13 — Supplementary Table 4. [file 41598_2020_70786_MOESM13_ESM.xlsx]

## Sheet: DiseasedVsHealthy
TENOCYTE A
DISEASED
	p_val	avg_logFC
CHI3L1	0.00050179	1.88379
CXCL6	0.0123493	1.69363
CYTL1	7.66026e-06	1.11012
CCL2	4.12943e-07	1.09922
CXCL1	0.110348	1.00749
DCN	8.81299e-06	0.941385
CLDN11	0.000289271	0.818136
CLU	0.016746	0.776478
PENK	0.0159547	0.757254
LUM	0.000652705	0.752521
SOD2	1.42001e-05	0.743906
B4GALT1	0.000713115	0.725759
FGF7	0.00224479	0.72386
COL3A1	0.0261745	0.718761
TNFAIP6	0.0884013	0.696908
CXCL3	0.153085	0.679502
CRABP2	0.000232677	0.670481
CXCL8	0.127533	0.66924
SERPINF1	1.65376e-06	0.64878
HEALTHY
SRGN	0.0444531	-0.466932
TIMM50	0.127975	-0.469096
NUTM2A-AS1	0.805923	-0.469697
AIP	0.944867	-0.472137
RECQL	0.216718	-0.479002
NDEL1	0.0921832	-0.484698
NQO1	3.95631e-05	-0.490388
CLEC2B	0.0136236	-0.491696
PLOD1	0.0541817	-0.494356
FRMD6	0.00146392	-0.504291
FSCN1	0.000381275	-0.519136
ZNF672	0.0235318	-0.519552
SCRN2	0.0207649	-0.524616
TSC22D1	0.129127	-0.533778
CCND1	0.000561608	-0.535847
SERPINE1	0.0095552	-0.572213
ANP32E	0.242158	-0.624527
AKR1C1	0.0331872	-0.6269
KRT14	0.34262	-0.841113
MMP1	0.000147351	-1.01901
TENOCYTE B
DISEASED
	p_val	avg_logFC
PENK	0.336046	0.879068
COMP	0.0543737	0.686119
KRT14	0.0145368	0.516209
HAPLN1	0.0116609	0.475229
KRT19	0.308085	0.453375
CTNNB1	0.0159383	0.439097
CRLF1	0.00493812	0.39436
PTX3	0.288975	0.361468
PGF	0.160594	0.361261
ENPP1	0.0100402	0.341178
GREM2	0.00324978	0.336084
PYCR1	0.000110689	0.334592
ACTA2	0.960338	0.324439
SFRP2	0.150312	0.31097
KRT18	0.641002	0.309007
NQO1	0.00616524	0.305794
GOLIM4	0.0112261	0.294178
IGFBP5	0.900199	0.292818
COL3A1	0.011678	0.292766
HEALTHY
PREPL	0.285991	-0.315568
MT1X	0.974728	-0.318826
TMA16	0.0827629	-0.32028
LINC01481	0.0631112	-0.327755
PNRC1	0.0184731	-0.328761
TBC1D9	0.0419946	-0.329948
SOCS3	0.166749	-0.335721
CRIP1	0.00343076	-0.344104
BTG1	0.22166	-0.349121
MAFF	0.283874	-0.350427
TAF1B	0.00302575	-0.351258
CEP68	0.0007975	-0.351463
HIF1AN	0.03866	-0.353394
TFPI2	0.540645	-0.365929
SNHG15	0.0974338	-0.378963
GSTO1	0.000410885	-0.383127
SQSTM1	0.0399123	-0.397498
MGP	0.374118	-0.403229
JUNB	0.499116	-0.432473
HMOX1	0.0344049	-0.514522
TENOCYTE C
DISEASED
	p_val	avg_logFC
FABP4	2.93382e-10	1.94841
THY1	9.26222e-09	1.37085
COL3A1	1.9286e-10	1.30239
CD44	1.08917e-11	1.13153
COL6A1	1.92862e-09	1.12791
TPM4	1.80876e-11	1.11595
HSPA1B	0.000147898	1.06909
ARHGDIB	3.10509e-08	1.05606
LGI4	7.01205e-09	1.03597
C2orf40	7.79682e-05	0.98484
S100A10	1.75904e-07	0.942872
COL1A2	1.06291e-07	0.921296
TIMP3	6.89749e-07	0.911695
CCL2	0.000181671	0.911446
CD36	9.22572e-06	0.888343
SLC2A3	1.06546e-05	0.873604
COL4A2	5.10611e-05	0.868684
CFD	0.000358025	0.823308
AQP1	2.93462e-05	0.818227
HEALTHY
DRAP1	0.00097091	-0.651138
BCAM	1.39727e-06	-0.675937
SGCA	5.262e-12	-0.711796
SEPW1	1.53199e-11	-0.718664
PGAM2	2.8702e-10	-0.741788
NTRK2	2.75519e-06	-0.764803
ADIRF	6.2326e-15	-0.770847
CCDC3	1.32703e-05	-0.772354
DSTN	7.45358e-13	-0.786777
MT1E	0.00456182	-0.793843
PHLDA2	0.000200653	-0.814278
CLU	7.69085e-07	-0.819841
MYH11	1.44654e-08	-0.838018
TSC22D1	1.90865e-08	-0.853572
NDUFA4	1.16156e-11	-0.927451
SORBS2	5.36808e-14	-0.951308
MT1X	2.6125e-05	-1.00091
PLN	4.42008e-11	-1.06331
SNCG	6.14989e-19	-1.45305
RERGL	1.23995e-25	-1.65004
TENOCYTE D
DISEASED
	p_val	avg_logFC
RGS16	4.05545e-07	1.03054
C7	3.97015e-06	0.935715
RPS4Y1	3.61781e-11	0.918651
COL3A1	3.87649e-12	0.824115
BGN	3.44517e-11	0.741228
PLA2G2A	0.00046968	0.73543
FN1	3.57974e-06	0.701991
THY1	1.79024e-08	0.643392
JUNB	3.9841e-08	0.639948
CXCL2	0.0541013	0.63899
RASD1	0.000567271	0.62186
ICAM1	0.000386262	0.606201
TNC	0.000222561	0.599079
COL18A1	2.90862e-05	0.582334
GEM	2.22354e-05	0.577671
ANGPTL2	7.87359e-07	0.566391
PLXDC1	2.10427e-05	0.565928
NFKBIA	5.68612e-07	0.565587
CLEC11A	7.33813e-05	0.563677
FILIP1L	4.38838e-06	0.562315
HEALTHY
ALDH1A1	0.000318355	-0.682637
CLU	0.0211094	-0.699812
MT1A	0.0214929	-0.702208
GPX3	0.000600868	-0.724353
NRP2	1.54825e-06	-0.739562
EIF4A3	0.013732	-0.75017
SLC2A1	1.50383e-10	-0.756935
MT1M	0.0930738	-0.763604
PRAP1	4.13152e-12	-0.779266
INSIG1	0.00456685	-0.797821
HSPA6	0.0485088	-0.926259
APOD	0.00330408	-0.974516
IGFBP5	0.00716745	-1.04881
STMN1	7.27584e-09	-1.05897
MT1G	0.000260484	-1.09515
FGL2	3.74605e-07	-1.27407
C19orf33	1.15324e-21	-1.31883
TNNT2	4.58224e-23	-1.40024
PTGDS	5.78893e-07	-1.95296
PTN	1.17868e-06	-2.18764
TENOCYTE E
DISEASED
	p_val	avg_logFC
MT1G	2.14537e-06	2.4867
MT1F	1.76369e-06	1.22427
MT1E	6.07886e-09	1.0541
MT1X	8.02157e-10	1.01852
CXCL14	0.154359	0.936815
MT2A	6.63056e-09	0.936472
MT1M	3.65799e-06	0.934162
MIF	1.55827e-08	0.838618
FN1	0.000114814	0.65433
MIA	0.0530214	0.603247
TREM1	3.75259e-05	0.601949
SCRG1	0.401499	0.59833
ANAPC16	2.876e-06	0.594543
PSMB5	1.57453e-05	0.588273
EPB41L4A-AS1	1.41034e-05	0.56815
GLTSCR2	2.53112e-05	0.567305
LINC00493	2.98874e-05	0.557095
TRAPPC2L	2.47098e-05	0.548412
ERGIC3	0.00013159	0.537048
DEFB1	0.000154556	0.523121
HEALTHY
MTRNR2L8	0.0871383	-0.651226
DST	0.00240123	-0.665848
STAT6	0.0896233	-0.689768
MT-ND1	2.33703e-08	-0.689947
MT-ND2	1.57952e-08	-0.70851
LOX	0.0734714	-0.716905
OAF	0.202858	-0.71834
SFRP4	0.00321459	-0.733475
MT-ND3	5.23145e-08	-0.733891
CTGF	0.104559	-0.74219
LHFP	2.41357e-05	-0.746003
FABP4	0.0664898	-0.761489
SERPINF1	0.000621878	-0.769897
TGFBR2	0.57202	-0.774441
DDX17	0.0171854	-0.777171
AEBP1	0.000556598	-0.779383
TNXB	3.80089e-05	-0.837769
GSN	2.79843e-05	-0.865537
THBS4	3.52895e-05	-1.18836
FBLN1	4.99093e-06	-1.22734
ENDOTHELIAL
DISEASED
	p_val	avg_logFC
CCL2	4.89273e-20	0.705462
C1orf54	6.27377e-17	0.626513
RGS16	2.64233e-15	0.581021
CXCL12	6.64772e-09	0.535746
SPRY1	1.80459e-13	0.53529
SELE	2.90101e-10	0.534139
SLC6A6	4.96712e-12	0.503993
RP11-536O18.1	1.41766e-15	0.486626
COL15A1	8.69125e-14	0.462705
FABP4	1.17884e-13	0.453478
ARID5A	5.96214e-13	0.448595
SPARC	6.35692e-13	0.425594
MCL1	1.25749e-12	0.417456
HSPA1A	8.38416e-07	0.415765
ICAM1	7.98123e-10	0.412931
RPS26	1.22095e-11	0.40404
NEDD9	9.84437e-15	0.402797
RCAN1	9.32542e-09	0.397644
CXCL2	5.37061e-06	0.390317
RPS2	7.37601e-26	0.37777
HEALTHY
ARL4A	0.00934075	-0.496538
ANXA3	0.00177105	-0.50096
STC1	6.417e-05	-0.521372
FBLN2	0.248645	-0.523057
CYP1B1	0.0665993	-0.534627
TNXB	0.0303768	-0.54134
IFIT2	0.0572533	-0.545022
MT2A	0.0115468	-0.566251
TPPP3	2.12752e-06	-0.581011
MMRN1	0.0505552	-0.611593
PLAC9	0.000543782	-0.625683
LAPTM5	0.00173231	-0.651304
SDPR	0.000789796	-0.662958
TFPI	6.83392e-06	-0.715692
PLAT	3.88082e-05	-0.726933
TXNIP	3.19108e-14	-0.78092
EFEMP1	8.61971e-12	-0.93892
LYVE1	2.79149e-08	-0.976535
TFF3	5.03366e-12	-1.22285
CCL21	8.28431e-08	-1.47636
T Cells
DISEASED
	p_val	avg_logFC
HSPA1A	0.000660565	2.00127
HSPA1B	0.00906835	1.41923
DNAJB1	0.00229208	1.13431
SERPINE2	0.0747246	1.02888
PHLDA1	0.00393056	0.979735
CACYBP	0.00553941	0.977097
NR4A1	0.0870381	0.960376
DDIT4	0.0272025	0.958892
HSPB1	0.0818958	0.935153
RNPS1	0.00248819	0.932683
CYTIP	0.0209825	0.927847
DNAJA1	0.0113829	0.925649
HSP90AA1	0.0104927	0.890798
INTS6	0.083075	0.88865
RGCC	0.0185752	0.878701
MRPL41	0.00823501	0.868512
SQSTM1	0.0254113	0.860384
DUSP4	0.0523372	0.832237
TCP1	0.0175713	0.828565
ACAP1	0.0166718	0.816899
HEALTHY
TP53TG1	0.0100657	-0.720244
P4HTM	0.000424683	-0.727606
FEM1B	0.000446265	-0.727889
ASF1A	0.0052383	-0.730739
DYRK2	0.101442	-0.731583
C21orf59	0.00224236	-0.734941
PBRM1	0.00985334	-0.73985
GIMAP4	0.320546	-0.750676
GZMH	0.0102162	-0.764644
THAP7	0.0266221	-0.765047
IQGAP1	0.000422813	-0.794173
TMEM173	0.0612188	-0.806466
IQGAP2	0.00870373	-0.807698
PTPN6	0.0728615	-0.814394
LINC00493	0.00330262	-0.863087
LPAR6	0.000498754	-0.910503
RBX1	0.0109548	-0.919082
RAB9A	0.00171918	-0.928478
CRIP2	0.0760231	-0.936672
POLR2I	0.000674789	-0.990846
MONOCYTES
DISEASED
	p_val	avg_logFC
HSPA1B	0.000153904	1.15848
HSPA1A	1.66923e-06	1.14342
HSPH1	0.000135003	1.0902
CCL3	0.00469431	1.08183
CCL4	0.390446	0.99789
CCL2	0.115034	0.950518
MMP9	0.0657276	0.788249
HSPA6	0.0243386	0.701255
HSPB1	0.0168422	0.672716
CREM	0.0391011	0.650702
RGS2	0.0109649	0.649189
HMOX1	0.0457622	0.599597
CXCL2	0.0315228	0.577719
ZFAND2A	0.00446531	0.567085
PRG4	0.0108198	0.566977
TAGLN	0.224367	0.541027
HSPE1	0.024723	0.538458
TPM2	0.0663972	0.527938
PLTP	0.0769996	0.518958
SELK	0.158249	0.499423
HEALTHY
RAB12	1.92405e-05	-0.41509
CFD	0.00402753	-0.416096
PLA2G2A	0.0818657	-0.421904
COTL1	0.167068	-0.426207
MFAP5	0.0129758	-0.428456
LIPA	0.412403	-0.430817
CLU	0.0250996	-0.459695
KLF2	0.238397	-0.509176
TLN1	0.0539928	-0.51938
FBP1	0.000162694	-0.52533
DCN	0.718315	-0.569053
GSN	0.244713	-0.578656
GPNMB	0.00361747	-0.581114
SFRP4	0.00112361	-0.621886
MGP	0.289058	-0.640376
LUM	0.0045035	-0.642022
FCGR3A	0.000328331	-0.695499
CLEC12A	0.000696134	-0.818667
S100A9	0.181401	-1.04003
S100A8	0.0111367	-1.42274
